# Supplementary material for: Early Modulation of Circulating MicroRNAs Levels in HER2-Positive Breast Cancer Patients Treated with Trastuzumab-Based Neoadjuvant Therapy
Source: Int J Mol Sci. 2020 Feb 18;21(4):1386. doi: 10.3390/ijms21041386 (PMC7073028; doi:10.3390/ijms21041386)
Supplement: Supplementary file 1 [file ijms-21-01386-s001.zip]

Archive with 6 entries (6 files):
- 17_02_2020/Figure S3.pdf
- 17_02_2020/FigureS1.pdf
- 17_02_2020/FigureS2.tiff
- 17_02_2020/FigureS4.pdf
- 17_02_2020/Suppl_figure_legends.docx
- 17_02_2020/Tables_S1.docx
